# Supplementary material for: Making an impact: the new 2024 Medical Library Association research agenda
Source: J Med Libr Assoc. 2025 Jan 14;113(1):24–30. doi: 10.5195/jmla.2025.1955 (PMC11835027; doi:10.5195/jmla.2025.1955)
Supplement: Supplementary file 3 — Appendix C: Phase 3 Final Tallies MLA Research Agenda 2024 [file jmla-113-1-24-s03.xlsx]

## Sheet: Sheet1
	QID1_1	QID1_2	QID1_3	QID1_4	QID1_5	QID1_6	QID1_7	QID1_8	QID1_9	QID1_10	QID1_11	QID1_12	QID1_13	QID1_14	QID1_15	QID1_16	QID1_17	QID1_18	QID1_19	QID1_20	QID1_21	QID1_22	QID1_23	QID1_24	QID1_25	QID1_26	QID1_27	QID1_28	QID1_29	QID1_30	QID1_31	QID1_32	QID1_33	QID1_34	QID1_35	QID1_36
	Does librarian integration into health sciences instruction positively impact information seeking behaviors of health sciences trainees and professionals.	Do health sciences libraries and librarians have any measurable (statistically significant) positive impacts on consumer health, the outcomes of medical care, the productivity of biomedical researchers and the knowledge obtained by graduates of biomedical and health sciences training programs, and at what total cost?	In heavily data-driven academic medical centers and hospitals, what data should data be collected and how should it be displayed and analyzed to continue to justify our value to stakeholders, including CEOs and CFOs?	How can we help renew public trust in scientific information and combat mis and disinformation?	How will we address the fundamental changes to scholarly publishing and library budgets that are occurring with the rise of Open Science?	What medical library services are most important now and what will be most important in the near future as information technology continues to rapidly evolve?	How can we best support and improve comprehensive, quality biomedical evidence synthesis given the enormous breadth of literature and clinician/researcher constrained resources?	How do we best measure long-term learning outcomes related to library-taught competencies (eg EPA 7) in health sciences curricula?	Because so many of the people we serve don't understand what we can do or how much we can help them, how can we more effectively and actively demonstrate our value to them in a persuasive way?	How do we measure library impact on student success?	Among academic health sciences librarians, how does a liaison versus another model affect collaborations with non-librarian faculty?	Do clinical medical librarians, by serving on rounds, provide a measurable impact on patient care (length of stay reduction, readmission reduction, etc)?	What healthcare facilities (hospitals, nursing homes, etc.) have library access, if not, why not and what are the facilitators and barriers to having library access? Library access can mean a library of their own, participating in a consortium or other.	How will generative AI impact the health sciences librarianship profession?	What is the future of the librarian/informationist in the health sciences?	How do we balance the freedom of information with the prevention of disinformation?	How to support scholars with information literacy and data management skills.	How do we not only keep up with but how do we contribute to solving the global crisis of health misinformation?	Is there demonstrable, validated research evidence of librarian-instructor impact on competency-based medical education (CBME) ?	What is the best way to measure competency with regards to evidence-based practice skills in health sciences students?	How can we engage with diverse populations to pursue careers in health sciences librarianship?	What is the knowledge gap between new graduates from accredited library schools and the skills needed to work in medical libraries?	How do services provided by medical librarians contribute to the achievement of a larger institution's goals?	What is the most effective way to demonstrate the impact of librarians on health sciences research, education, and patient care.	How to demonstrate our value to health sciences clinical practice, education, and research while correctly identifying emerging trends and practices to incorporate into our librarian practice and philosophy.	As climate change increasingly poses existential threats to humanity, what steps can we take to ensure continuity of service to users while facing increasing threats to basic continued functioning (power grid failure, loss of water systems, storm damage, etc.)?	Given societal changes with misinformation, AI, publishing shifts, EMR integration, how will our profession adapt to the changes?	How will current and future developments in artificial intelligence affect our profession - both negatively or positively?	The pandemic proved that most libraries could continue providing most or all services while their physical library and/or campus was closed. What will be the long term impact of this on physical library spaces as campuses continue to maintain and add other student focused spaces offering similar amenities?	What is the public perception of libraries & librarians in the age of AI and beyond and how does can that guide the future of our profession?	What skills and qualifications will health sciences librarianship need and want to continue to contribute to improve health in the future for a diverse patient population	How can we fight misinformation?	How can we restructure our professional organizations to meet the networking and continuing education needs of the average early career librarian via regional chapter collaborations versus a national meeting that is financially out of reach for most early and mid-career professionals?	Making sure salaries and benefits increase to retain the current workforce and inspire the next generation to become health sciences librarians	How do clinicians (nurses, pharmacists, etc) who do NOT have library access get full articles? (subscribe, ask a friend, Sci-hub, etc)	In a post-internet and developing AI world, now more than ever, communicating that no one source has all the answers and the potential bias of any source. Ironically, a colleague suggested I ask chatGPT as I was brooding over this, it's answer was better "How can libraries adapt to the evolving information landscape and changing user needs to remain relevant and valuable in the digital age?"
Voter	{"ImportId":"QID1","choiceId":"1"}	{"ImportId":"QID1","choiceId":"2"}	{"ImportId":"QID1","choiceId":"3"}	{"ImportId":"QID1","choiceId":"4"}	{"ImportId":"QID1","choiceId":"5"}	{"ImportId":"QID1","choiceId":"6"}	{"ImportId":"QID1","choiceId":"7"}	{"ImportId":"QID1","choiceId":"8"}	{"ImportId":"QID1","choiceId":"9"}	{"ImportId":"QID1","choiceId":"10"}	{"ImportId":"QID1","choiceId":"11"}	{"ImportId":"QID1","choiceId":"12"}	{"ImportId":"QID1","choiceId":"13"}	{"ImportId":"QID1","choiceId":"14"}	{"ImportId":"QID1","choiceId":"15"}	{"ImportId":"QID1","choiceId":"16"}	{"ImportId":"QID1","choiceId":"17"}	{"ImportId":"QID1","choiceId":"18"}	{"ImportId":"QID1","choiceId":"19"}	{"ImportId":"QID1","choiceId":"20"}	{"ImportId":"QID1","choiceId":"21"}	{"ImportId":"QID1","choiceId":"22"}	{"ImportId":"QID1","choiceId":"23"}	{"ImportId":"QID1","choiceId":"24"}	{"ImportId":"QID1","choiceId":"25"}	{"ImportId":"QID1","choiceId":"26"}	{"ImportId":"QID1","choiceId":"27"}	{"ImportId":"QID1","choiceId":"28"}	{"ImportId":"QID1","choiceId":"29"}	{"ImportId":"QID1","choiceId":"30"}	{"ImportId":"QID1","choiceId":"31"}	{"ImportId":"QID1","choiceId":"32"}	{"ImportId":"QID1","choiceId":"33"}	{"ImportId":"QID1","choiceId":"34"}	{"ImportId":"QID1","choiceId":"35"}	{"ImportId":"QID1","choiceId":"36"}	Total
1							1								1																1			1			4		122 responses
2				1		1																		1													3		-2 (zero selections)
3										1						1					1		1	1													5		120 valid responses
4																						1		1	1								1			1	5
5					1					1							1					1															4
6												1									1		1	1					1								5
7	1									1									1	1			1														5
8						1								1								1	1								1						5
9			1	1	1	1		1																													5
10			1	1		1							1	1																							5
11			1		1			1	1														1														5
12				1			1				1								1									1									5
13			1				1			1															1		1										5
14			1				1					1									1						1										5
15	1							1			1									1															1		5
16								1				1							1		1														1		5
17																								1	1			1				1		1			5
18													1	1		1								1										1			5
19		1										1							1							1										1	5
20									1												1					1		1			1						5
21			1			1	1											1										1									5
22																		1			1			1				1			1						5
23						1								1	1						1							1									5
24						1																	1	1	1											1	5
25									1			1	1					1					1														5
26							1														1					1					1		1				5
27							1	1		1													1	1													5
28		1		1		1							1											1													5
29	1											1														1				1					1		5
30	1							1		1		1							1																		5
31	1										1			1						1									1								5
32			1										1										1		1			1									5
33			1					1											1						1										1		5
34									1			1	1											1										1			5
35												1						1							1		1						1				5
36									1		1	1	1				1																				5
37														1		1											1						1			1	5
38		1	1	1	1																							1									5
39									1	1				1							1								1								5
40		1						1						1					1			1															5
41															1	1		1				1		1													5
42	1										1		1									1													1		5
43								1		1										1		1	1														5
44		1			1										1									1	1												5
45	1	1																	1														1				4
46		1				1			1	1												1															5
47			1															1						1						1	1						5
48	1		1					1					1																1								5
49		1								1														1					1					1			5
50	1		1						1							1																		1			5
51	1									1	1									1			1														5
52								1	1												1	1													1		5
53			1	1							1										1										1						5
54													1									1				1							1				4
55					1	1				1														1						1							5
56		1											1					1					1	1													5
57		1	1									1											1											1			5
58	1							1													1	1							1								5
59			1									1					1																			1	4
60		1				1						1					1						1														5
61	1										1	1										1													1		5
62																	1				1								1								3
63		1										1							1			1											1				5
64				1		1											1									1										1	5
65		1						1						1										1			1										5
66			1									1																		1							3
67	1			1							1	1								1																	5
68			1										1										1							1				1			5
69	1	1			1		1											1																			5
70						1			1			1																1	1								5
71			1		1										1							1												1			5
72		1				1					1												1										1				5
73	1				1							1										1		1													5
74															1			1						1				1		1							5
75									1									1					1			1			1								5
76	1				1						1									1													1				5
77									1							1					1			1				1									5
78									1													1	1				1									1	5
79		1	1						1								1								1												5
80													1	1							1								1				1				5
81						1			1													1		1				1									5
82		1				1																1				1	1										5
83										1				1			1				1										1						5
84						1													1						1								1			1	5
85					1															1	1	1												1			5
86			1							1							1																	1		1	5
87			1			1		1	1																								1				5
88			1									1									1			1	1												5
89	1																				1				1			1	1								5
90		1			1							1		1							1																5
91			1		1										1		1													1							5
92					1																			1									1				3
93	1											1										1						1					1				5
94										1										1		1											1		1		5
95		1												1										1										1		1	5
96					1					1												1		1											1		5
97	1		1															1				1								1							5
98		1										1	1										1	1													5
99											1										1	1		1									1				5
100			1			1						1							1				1														5
101								1						1						1									1							1	5
102									1												1	1		1							1						5
103			1			1															1									1							4
104				1	1																1				1								1				5
105					1			1																				1							1	1	5
106		1			1									1										1											1		5
107													1							1	1			1											1		5
108				1				1													1			1						1							5
109					1		1									1								1							1						5
110		1	1		1				1																1												5
111	1								1		1																	1								1	5
112									1											1		1	1	1													5
113												1		1	1																			1	1		5
114	1								1						1									1							1						5
115			1			1			1																				1				1				5
116			1											1								1	1	1													5
117						1	1		1						1													1									5
118				1																		1		1		1										1	5
119	1		1								1					1								1													5
120									1			1						1				1		1													5
TOTAL Votes	22	22	30	12	20	22	10	17	24	16	14	26	15	17	10	8	10	12	11	12	26	29	22	39	14	9	7	17	13	10	11	1	18	13	13	14
